# Supplementary material for: Detection of Histone H3 mutations in cerebrospinal fluid-derived tumor DNA from children with diffuse midline glioma
Source: Acta Neuropathol Commun. 2017 Apr 17;5:28. doi: 10.1186/s40478-017-0436-6 (PMC5392913; doi:10.1186/s40478-017-0436-6)
Supplement: Supplementary file 1 — List of Histone H3 Primer Sequences. The sequences and properties of primers used in this study are described. Melting temperature (TM) was calculated at 0.4 μM.fdg. (XLS 22 kb) [file 40478_2017_436_MOESM1_ESM.xls]

## Sheet: Additional file 1
	Table S1. List of Histone H3 Primer Sequences
	Name of Oligo	Sequence (5’ to 3’)	TM (oC)	GC%	Product length (bp)
	H3F3A Forward Primer	TGCTGGTAGGTAAGTAAGGAG	54.3	47.62	–
	H3F3A Reverse Primer	AGCAGTAGTTAAGTGTTCAAATG	51.2	34.78	300
	HIST1H3B Forward Primer	CAAGACTGACCAAACCGTTATTT	54.1	39.13	–
	HIST1H3B Reverse Primer	GTCCAATAGTTGGTGGTCTGA	55.3	47.62	700
	H3F3AMutation-Specific Forward Primer (F)	TACAAAAGCCGCTCGCAT	56.1	50	–
	Reverse Primer 1 (R1)	CGCACCAGACGCTGGAAG	60.9	66.67	156
	Reverse Primer 2 (R2)	CCAGACGCTGGAAGGGAAG	60	63.16	149
	Reverse Primer 3 (R3)	CAGACGCTGGAAGGGAAGTT	58.7	55	148
